# Supplementary material for: A Detailed Modular Analysis of Heat-Shock Protein Dynamics under Acute and Chronic Stress and Its Implication in Anxiety Disorders
Source: PLoS One. 2012 Aug 22;7(8):e42958. doi: 10.1371/journal.pone.0042958 (PMC3425570; doi:10.1371/journal.pone.0042958)
Supplement: Model file S2 — Parameters used to simulate the dynamics for each of the cases depicted in Figure 8 . (XLSX) [file pone.0042958.s006.xlsx]

## Sheet: parameters for figures 7 and 8
Manuscript	Parameters used in the simulation of irreversible transition (fig-8B)	Parameters used in the simulation of S-shaped bistability and ultrasensitiviry (Fig-8A)	Parameter used in the Simulation of Mushroom (Fig-7)
fbest	619.178	713.622	687.25
Kstress1	0.297494	0.463288	0.288
Kstress2	0.934589	0.809357	0.816758
Kstress3	1.1485	1.222	1.20624
Kstress4	0.879511	0.863587	0.710178
HSF1TOT	239.527	322.459	288.743
HSETOT	1706.43	1950	1323.22
PP5TOT	98.5532	92	92
MK3TOT	47.6809	46.4411	39.078
k3	0.000107815	8.87717e-05	0.000129919
k-3	4.74908e-05	5.80706e-05	6.44329e-05
k4	0.010329	0.008	0.00806641
k-4	0.00505457	0.00646816	0.00645264
k5	0.000513493	0.000407979	0.000402411
k-5	9.45502e-06	1.3e-05	8.67859e-06
k26	0.0625757	0.0644262	0.0605803
k6	2.32606	2.59315	1.6
k-6	1.27504	1.3	1.05061
k7	0.106249	0.0837992	0.08
k8	4.58248	4.01619	5.28762
k-8	1.17219	1.15725	1.06534
k9	0.0960602	0.108894	0.129159
k20	0.471265	0.52	0.362408
k-20	0.369881	0.296559	0.257732
k21	1.14567	0.771393	0.947236
k22	0.05638	0.0633635	0.0640394
k-22	0.000844589	0.0008	0.000986206
k23	0.0182331	0.0247801	0.0234224
k-23	0.0121244	0.013	0.013
k24	0.0575829	0.0539741	0.0627067
k25	0.427051	0.65	0.534474
k-25	0.00103586	0.00138145	0.00127623
k10	0.026	0.0232473	0.023906
k-10	0.00095602	0.00107232	0.000841723
k11	3.37375	3.76589	2.88988
k17	0.00904851	0.013	0.00828892
k-17	0.00524766	0.004	0.00640269
k18	0.0186798	0.02462	0.017776
k19	0.0446306	0.0578247	0.0579482
k-19	0.00948605	0.0109111	0.013
k12	0.0236452	0.026	0.0164449
k-12	0.000926754	0.0013	0.000878849
k13	2.45525	2.56247	2.39472
k14	0.0600321	0.0425033	0.0634858
k-14	0.0105015	0.013	0.0108861
k15	0.0506676	0.065	0.0626396
k16	0.0527877	0.0498755	0.0639114
k-16	0.0129971	0.008	0.00844314
k1	9.78535	10.4	8.73649
k-1	1.31393	1.95	1.2
k2	0.000884287	0.00129955	0.00109015
k-2	0.0466692	0.0400594	0.0542784
k27	0.00490045	0.00649866	0.0065
k33	0.319071	0.371043	0.358683

## Sheet: Mapping of XPP and manuscript
Parameters		Manuscript	Parameters used in the simulation of irreversible transition (fig-8B)	Parameters used in the simulation of S-shaped bistability and ultrasensitiviry (Fig-8A)	Parameter used in the Simulation of Mushroom (Fig-7)
fbest			619.178	713.622	687.25
Kstress1		Kstress1	0.297494	0.463288	0.288
Kstress2		Kstress2	0.934589	0.809357	0.816758
Kstress3		Kstress3	1.1485	1.222	1.20624
Kstress4		Kstress4	0.879511	0.863587	0.710178
HSF1TOT		HSF1TOT	296	322.459	288.743
HSETOT		HSETOT	1421	1950	1323.22
PP5TOT		PP5TOT	94.8	92	92
MK3TOT		MK3TOT	65	46.4411	39.078
Kh2		k3	0.000107815	8.87717e-05	0.000129919
Kh22		k-3	4.74908e-05	5.80706e-05	6.44329e-05
Kh3		k4	0.010329	0.008	0.00806641
Kh33		k-4	0.00505457	0.00646816	0.00645264
Kh4		k5	0.000651349	0.000407979	0.000402411
Kh44		k-5	9.45502e-06	1.3e-05	8.67859e-06
kd		k26	0.0657569	0.0644262	0.0605803
k1		k6	2.32606	2.59315	1.6
k11		k-6	0.08	1.3	1.05061
k2		k7	0.106249	0.0837992	0.08
k3		k8	6.3	4.01619	5.28762
k33		k-8	0.819	1.15725	1.06534
k4		k9	0.0804	0.108894	0.129159
h1		k20	0.3251	0.52	0.362408
h11		k-20	0.24	0.296559	0.257732
h2		k21	0.9339	0.771393	0.947236
h3		k22	0.065	0.0633635	0.0640394
h33		k-22	0.0013	0.0008	0.000986206
h4		k23	0.0259	0.0247801	0.0234224
h44		k-23	0.01	0.013	0.013
h5		k24	0.042	0.0539741	0.0627067
h6		k25	0.4025	0.65	0.534474
h66		k-25	0.00103586	0.00138145	0.00127623
k5		k10	0.0163	0.0232473	0.023906
k55		k-10	0.0013	0.00107232	0.000841723
k6		k11	2.4019	3.76589	2.88988
h7		k17	0.063	0.013	0.00828892
h77		k-17	0.004	0.004	0.00640269
h8		k18	0.0257	0.02462	0.017776
h9		k19	0.063	0.0578247	0.0579482
h99		k-19	0.013	0.0109111	0.013
k7		k12	0.0236452	0.026	0.0164449
k77		k-12	0.001	0.0013	0.000878849
k8		k13	1.73	2.56247	2.39472
h10		k14	0.06349	0.0425033	0.0634858
h101		k-14	0.00809	0.013	0.0108861
h111		k15	0.066	0.065	0.0626396
h12		k16	0.06	0.0498755	0.0639114
h121		k-16	0.0126	0.008	0.00844314
kl1		k1	8.51	10.4	8.73649
kl11		k-1	1.9	1.95	1.2
kl2		k2	0.0083	0.00129955	0.00109015
kl21		k-2	0.0541	0.0400594	0.0542784
kd1		k27	0.002	0.00649866	0.0065
kd2		k33	0.355	0.371043	0.358683
